# Supplementary material for: Predicting risk of avian influenza a(H5N1) in Egypt: the creation of a community level metric
Source: BMC Public Health. 2018 Mar 21;18:388. doi: 10.1186/s12889-018-5288-x (PMC5863456; doi:10.1186/s12889-018-5288-x)
Supplement: Supplementary file 3 — Composite Risk Index score across governorates and study villages. This file shows the individual component scores as well as the overall composite risk scores for each study village and governorate. (XLSX 10 kb) [file 12889_2018_5288_MOESM3_ESM.xlsx]

## Sheet: Sheet1
	Governorate	CRI	Village	CRI	Individual component score						Community norm score	Awareness raising in village
					Selling poultry	One or more outbreaks	Low human risk perception	Low sense of control poultry infection	Two or less effective preventive actions	High food insecurity
	Souhag	4.12	El Asakra	5	0.4	0.8	0.8	0.4	0.8	0.8	1
			El Harga Kebly	3.35	0.67	0.67	0.67	0.5	0.67	0.17	0
			Nogoua Bardees	4.5	0.5	0.5	0.5	0.25	1	0.75	1
			El Sheikh Youssef	3.51	0.33	0.67	0.67	0.17	0.17	0.5	1
			Nagai Tayea	4.21	0.67	0.83	0.33	0.55	0.5	0.33	1
			Nagu Abu Awad	4.33	0.5	0.5	0.33	0.5	0.83	0.67	1	yes
	Assuit	3.71	El Hammam	3	0.83	0.33	0.5	0.17	0.17	0	1
			El Sawalin El Bahareya	3.72	0.71	0.29	0.43	0.57	0.43	0.29	1
			ElMaabda Elsherkeya	3.01	0.17	0	0.5	0.5	0.67	0.17	1
			El Hotta El Gharbeya	4.84	0.67	1	0.5	0.67	0.33	0.67	1
			Nazlat Fareg Mahmoud	4.6	0.4	0.6	0.6	0.8	1	0.2	1	yes
			Sanaboo	2.8	0	0	0	0.6	0.8	0.4	1
	Menia	3.47	Marzouk	3	0.33	0.83	0.17	0.5	0.67	0.5	0
			Minbal	3.84	0.67	0.67	0	0.67	0.5	0.33	1
			Sila El Gharbeya	4.17	0.67	0.83	0.5	0.17	0.83	0.17	1
			Al Biho	2.16	0	0.17	0.33	0.33	0.33	0	1
			Atssa	4.01	0.83	0.17	0.5	0.67	0.67	0.17	1
			Kolosna	3.99	1	0.33	0.33	0.5	0.5	0.33	1
	Fayoum	3.36	Bani Saleh	3.15	0.43	0.57	0.43	0.29	0.43	0	1
			El Mandarah	2.8	0.6	0.4	0.8	0	0	0	1	yes
			Monshaat Abdallah	3.6	0.2	0.8	0.6	0.2	0.6	0.2	1
			El Robeiat	4.33	1	0.83	0.67	0.33	0.33	0.17	1	yes
			Farqas	2.67	0.5	1	0	0.17	0.5	0.5	0	yes
			Roda	3.86	0.43	1	0.29	0.57	0.43	0.14	1
